# Supplementary material for: The Combination of Vascular Endothelial Growth Factor A (VEGF-A) and Fibroblast Growth Factor 1 (FGF1) Modified mRNA Improves Wound Healing in Diabetic Mice: An Ex Vivo and In Vivo Investigation
Source: Cells. 2024 Feb 27;13(5):414. doi: 10.3390/cells13050414 (PMC10930761; doi:10.3390/cells13050414)
Supplement: Supplementary file 1 [file cells-13-00414-s001.zip]

Archive with 1 entries (1 files):
- cells-2840722-supplementary.pptx
